# Supplementary material for: Oral microbiota and periodontitis severity among Hispanic adults
Source: Front Cell Infect Microbiol. 2022 Nov 14;12:965159. doi: 10.3389/fcimb.2022.965159 (PMC9703052; doi:10.3389/fcimb.2022.965159)
Supplement: Supplementary file 6 [file Table_1.xlsx]

## Sheet: Sheet1
Supplementary Table 1: OTU table statistics. Number of Sequences and OTUs across several categories
Periodontal Status	N	%	Sum of Sequence Raw	Sum of Sequence Filtered	Sum of OTUS Raw	Sum of OTUS filtered
healthy	95	71	1119391	1099993	33518	23188
periodontitis	39	29	517085	501165	21885	13702
Periodontal Severity
no	95	71	1119391	1099993	33518	23188
mild	19	14	251519	241067	12537	7260
moderate/severe	20	15	265566	260098	9348	6442
Smoking
smokers	33	25	398188	390853	13076	9130
non-smokers	101	75	1238288	1210305	42327	27760
Alcohol Consumption
no	22	16	281712	277377	7950	5646
yes	112	84	1354764	1323781	47453	31244
Oral Sex Practices
none	7	5	94485	92195	3577	2377
refuses	2	1.5	28141	27672	865	601
yes	125	93.5	1513850	1481291	50961	33912
Total:	134	1	1636476	1601158	55403	36890
Supplementary Table 2: Statistical Values of Kruskall-Wallis Test (pairwise) on Chao1 Index for several categories
Category	Group 1	Group 2	H	p-value	q-value
Periodontal Status	healthy (n=95)	periodontitis (n=39)	20.9516	5e-06	5e-06
Periodontal Severity	no (n=95)	mild (n=19)	13.3473	0.000259	0.000776
		moderate/severe (n=20)	11.2223	0.000808	0.001212
	mild (n=19)	moderate/severe (n=20)	0.255789	0.613028	0.613028
Smoking	non-smokers (n=101)	smokers (n=33)	0.355776	0.550862	0.550862
Alcohol Consumption	no (n=22)	yes (n=122)	1.34376	0.246372	0.246372
Oral Sex Practices	none (n=7)	refuses (n=2)	0.342857	0.558185	0.558185
		yes (n=125)	2.39807	0.121485	0.364456
	refuses (n=2)	yes (n=125)	0.759375	0.383524	0.558185
Smoking + Periodontal Severity	non-smoker + mild (n=14)	non-smoker + moderate/severe (n=12)	0.214286	0.643429	0.742418
		non-smoker + no (n=75)	10.8272	0.001	0.011693
		smoker + mild (n=5)	0.214286	0.643429	0.742418
		smoker + moderate/severe (n=8)	0.670807	0.41277	0.68795
		smoker + no (n=20)	6.70531	0.009613	0.048063
	non-smoker + moderate/severe (n=12)	non-smoker + no (n=75)	10.0074	0.001559	0.011693
		smoker + mild (n=5)	0.1	0.75183	0.805532
		smoker + moderate/severe (n=8)	0.482143	0.487453	0.73118
		smoker + no (n=20)	5.09697	0.023968	0.089879
	non-smoker + no (n=75)	smoker + mild (n=5)	3.528	0.060341	0.181022
		smoker + moderate/severe (n=8)	3.14881	0.075982	0.189956
		smoker + no (n=20)	0.374083	0.540787	0.737437
	smoker + mild (n=5)	smoker + moderate/severe (n=8)	0	1	1
		smoker + no (n=20)	1.84615	0.174231	0.373353
	smoker + moderate/severe (n=8)	smoker + no (n=20)	1.48965	0.22227	0.416756
Supplementary Table 3: Statistical Values of Kruskall-Wallis Test (pairwise) on Shannon Index for several categories
Category	Group 1	Group 2	H	p-value	q-value
Periodontal Status	healthy (n=95)	periodontitis (n=39)	8.45086	0.003649	0.003649
Periodontal Severity	no (n=95)	mild (n=19)	9.31917	0.002268	0.006803
		moderate/severe (n=20)	2.00711	0.156563	0.234844
	mild (n=19)	moderate/severe (n=20)	1.26316	0.261054	0.261054
Smoking	non-smokers (n=101)	smokers (n=33)	0.23315	0.629198	0.629198
Alcohol Consumption	no (n=22)	yes (n=122)	4.07273	0.043581	0.043581
Oral Sex Practices	none (n=7)	refuses (n=2)	0.771429	0.379775	0.427218
		yes (n=125)	2.99758	0.083389	0.250167
	refuses (n=2)	yes (n=125)	0.630375	0.427218	0.427218
Smoking + Periodontal Severity	non-smoker + mild (n=14)	non-smoker + moderate/severe (n=12)	0.44709	0.50372	0.745697
		non-smoker + no (n=75)	5.97956	0.014473	0.156861
		smoker + mild (n=5)	0.137143	0.711138	0.820544
		smoker + moderate/severe (n=8)	2.46429	0.116461	0.295401
		smoker + no (n=20)	5.33388	0.020915	0.156861
	non-smoker + moderate/severe (n=12)	non-smoker + no (n=75)	2.64	0.104204	0.295401
		smoker + mild (n=5)	0.011111	0.916051	0.916051
		smoker + moderate/severe (n=8)	0.857143	0.354539	0.664762
		smoker + no (n=20)	1.75151	0.185686	0.397899
	non-smoker + no (n=75)	smoker + mild (n=5)	3.60306	0.057673	0.288366
		smoker + moderate/severe (n=8)	0.06881	0.793078	0.849726
		smoker + no (n=20)	0.363	0.546845	0.745697
	smoker + mild (n=5)	smoker + moderate/severe (n=8)	0.535714	0.464214	0.745697
		smoker + no (n=20)	2.44154	0.11816	0.295401
	smoker + moderate/severe (n=8)	smoker + no (n=20)	0.209483	0.647173	0.808966
Supplementary Table 4: Statistical Values on Beta Diversity
Category	Permanova p-value	Permdisp p-value	Anosim p-value
Periodontal Status	0.106	0.172	0.041
Periodontal Severity	0.009	0.886	0.028
Smoking	0.001	1	0.025
Alcohol Consumption	0.406	0.885	0.485
Oral Sex Practices	0.67	0.11	0.831
Smoking + Periodontal Severity	0.001	0.975	0.008
